# Supplementary material for: Electrochemical Determination of B-Type Natriuretic Peptide with an Epitope-Imprinted Polymer-Based Sensor
Source: Biosensors (Basel). 2024 Nov 4;14(11):533. doi: 10.3390/bios14110533 (PMC11591701; doi:10.3390/bios14110533)
Supplement: Supplementary file 1 [file biosensors-14-00533-s001.zip]

Archive with 1 entries (1 files):
- biosensors-3279944-supplementary.pdf
